# Supplementary material for: Enhancing energy balance in wireless sensor networks through optimized minimum spanning tree
Source: PeerJ Comput Sci. 2024 Sep 26;10:e2269. doi: 10.7717/peerj-cs.2269 (PMC11623227; doi:10.7717/peerj-cs.2269)
Supplement: Supplemental Information 1 [file peerj-cs-10-2269-s001.zip › codeeee.py]

# Class to represent a graph 
class Graph: 

	def __init__(self, vertices): 
		self.V = vertices 
		self.graph = [] 

	# Function to add an edge to graph 
	def addEdge(self, u, v, w): 
		self.graph.append([u, v, w]) 

	# A utility function to find set of an element i 
	# (truly uses path compression technique) 
	def find(self, parent, i): 
		if parent[i] != i: 

			# Reassignment of node's parent 
			# to root node as 
			# path compression requires 
			parent[i] = self.find(parent, parent[i]) 
		return parent[i] 

	# A function that does union of two sets of x and y 
	# (uses union by rank) 
	def union(self, parent, rank, x, y): 

		# Attach smaller rank tree under root of 
		# high rank tree (Union by Rank) 
		if rank[x] < rank[y]: 
			parent[x] = y 
		elif rank[x] > rank[y]: 
			parent[y] = x 

		# If ranks are same, then make one as root 
		# and increment its rank by one 
		else: 
			parent[y] = x 
			rank[x] += 1

	# The main function to construct MST 
	# using Kruskal's algorithm 
	def KruskalMST(self): 

		# This will store the resultant MST 
		result = [] 

		# An index variable, used for sorted edges 
		i = 0

		# An index variable, used for result[] 
		e = 0

		# Sort all the edges in 
		# non-decreasing order of their 
		# weight 
		self.graph = sorted(self.graph, 
							key=lambda item: item[2]) 

		parent = [] 
		rank = [] 

		# Create V subsets with single elements 
		for node in range(self.V): 
			parent.append(node) 
			rank.append(0) 

		# Number of edges to be taken is less than to V-1 
		while e < self.V - 1: 

			# Pick the smallest edge and increment 
			# the index for next iteration 
			u, v, w = self.graph[i] 
			i = i + 1
			x = self.find(parent, u) 
			y = self.find(parent, v) 

			# If including this edge doesn't 
			# cause cycle, then include it in result 
			# and increment the index of result 
			# for next edge 
			if x != y: 
				e = e + 1
				result.append([u, v, w]) 
				self.union(parent, rank, x, y) 
			# Else discard the edge 

		minimumCost = 0
		print("Edges in the constructed MST") 
		for u, v, weight in result: 
			minimumCost += weight 
			print("%d -- %d == %d" % (u, v, weight)) 
		print("Minimum Spanning Tree", minimumCost) 


# Driver code 
if __name__ == '__main__': 
	g = Graph(4) 
	g.addEdge(0, 1, 10) 
	g.addEdge(0, 2, 6) 
	g.addEdge(0, 3, 5) 
	g.addEdge(1, 3, 15) 
	g.addEdge(2, 3, 4) 

	# Function call 
	g.KruskalMST() 

# This code is contributed by Neelam Yadav 
# Improved by James Graça-Jones 
