# Supplementary material for: Enhancing energy balance in wireless sensor networks through optimized minimum spanning tree
Source: PeerJ Comput Sci. 2024 Sep 26;10:e2269. doi: 10.7717/peerj-cs.2269 (PMC11623227; doi:10.7717/peerj-cs.2269)
Supplement: Supplemental Information 2 [file peerj-cs-10-2269-s002.zip]

Archive with 5 entries (5 files):
- prim's_algorithm_ecp_values.csv
- load_balancing_ecp_values.csv
- data_aggregation_ecp_values.csv
- dynamic_routing_ecp_values.csv
- clustering_ecp_values.csv
