# Supplementary material for: Enhancing energy balance in wireless sensor networks through optimized minimum spanning tree
Source: PeerJ Comput Sci. 2024 Sep 26;10:e2269. doi: 10.7717/peerj-cs.2269 (PMC11623227; doi:10.7717/peerj-cs.2269)
Supplement: Supplemental Information 2 [file peerj-cs-10-2269-s002.zip › dynamic_routing_ecp_values.csv]

ECP Value	Value
ECP Value 1	0.007
ECP Value 2	0.007
ECP Value 3	0.008
